# Supplementary material for: Argonaute 2 Restores Erectile Function by Enhancing Angiogenesis and Reducing Reactive Oxygen Species Production in Streptozotocin (STZ)-Induced Type-1 Diabetic Mice
Source: Int J Mol Sci. 2023 Feb 2;24(3):2935. doi: 10.3390/ijms24032935 (PMC9918048; doi:10.3390/ijms24032935)
Supplement: Supplementary file 1 [file ijms-24-02935-s001.zip]

Archive with 1 entries (1 files):
- ijms-2159427-SI.pdf
